# Supplementary material for: Controlling phase separations and reactions in trapped microfluidic droplets
Source: Sci Rep. 2024 Sep 9;14:20998. doi: 10.1038/s41598-024-71586-x (PMC11385582; doi:10.1038/s41598-024-71586-x)
Supplement: Supplementary file 2 — Supplementary Information 2. [file 41598_2024_71586_MOESM2_ESM.txt]

Title
Time course of the reversible demixing transition
in a droplet during an osmotic massage.

Caption
Extending Fig. 3 in the main text, the movie shows the
cyclic change in droplet size and the concomittant,
reversible demixing transition of PEG and dextran when
alternating between high and low salt conditions of the
surrounding fluid. The signal of fluorescently labeled
dextran is superimposed to the brightfield image in green.
See also main text for the analysis and discussion.
